# Supplementary material for: The effect of lipocalin-2 (LCN2) on apoptosis: a proteomics analysis study in an LCN2 deficient mouse model
Source: BMC Genomics. 2021 Dec 13;22:892. doi: 10.1186/s12864-021-08211-y (PMC8670060; doi:10.1186/s12864-021-08211-y)
Supplement: Supplementary file 2 — Additional file 2. [file 12864_2021_8211_MOESM2_ESM.xls]

## Sheet: apoptotic process
GO Name	GO ID	Pvalue	Count
apoptotic process	GO:0006915	1.25e-11	259
query	gene	Fold Change (B/A)	Number of proteins	Peptides	Razor + unique peptides	Unique peptides	Sequence coverage [%]	Mol. weight [kDa]	LFQ intensity A	LFQ intensity B
sp|Q07813|BAX_MOUSE	Bax	5.4067	1	4	4	3	33.9	21.394	36956	199810
sp|P49710|HCLS1_MOUSE	Hcls1	3.37674	1	2	2	2	5.1	54.24	13577	45846
sp|Q570Y9|DPTOR_MOUSE	Deptor	3.14419	1	5	5	5	15.4	46.119	50913	160080
sp|Q9D7X8|GGCT_MOUSE	Ggct	2.93259	1	4	4	4	26.1	21.166	114820	336720
sp|P10107|ANXA1_MOUSE	Anxa1	2.56089	1	4	4	4	18.8	38.734	518180	1327000
sp|Q99M87|DNJA3_MOUSE	Dnaja3	2.38988	1	4	4	4	9.4	52.443	70012	167320
sp|Q9JLV5|CUL3_MOUSE	Cul3	2.2556	1	3	3	3	4.4	88.947	22907	51669
sp|P42225|STAT1_MOUSE	Stat1	0.490921	1	16	16	16	24.6	87.196	1054100	517480
sp|P18653|KS6A1_MOUSE;sp|P18654|KS6A3_MOUSE;sp|Q7TPS0|KS6A6_MOUSE;sp|Q9WUT3|KS6A2_MOUSE;sp|Q8C0P0|GWL_MOUSE;sp|Q3U214|MAST3_MOUSE;sp|Q9R1L5|MAST1_MOUSE;sp|Q60592|MAST2_MOUSE;sp|Q811L6|MAST4_MOUSE	Rps6ka1	0.47712	9	4	4	4	6.6	81.594	114990	54864
sp|Q8VDQ8|SIR2_MOUSE	Sirt2	0.359697	1	2	2	2	9	43.256	52294	18810
sp|P61082|UBC12_MOUSE	Ube2m	0.237068	1	3	3	3	17.5	20.9	150020	35565
sp|Q9EST5|AN32B_MOUSE	Anp32b	0.21682	1	2	2	2	11.4	31.078	236030	51176
sp|O88738|BIRC6_MOUSE	Birc6	0.165174	1	2	2	2	0.7	532.16	143600	23719
sp|Q9JIZ0|CMLO1_MOUSE	Cml1	0.134072	1	4	2	2	16.2	25.013	443650	59481
sp|P28352|APEX1_MOUSE	Apex1	1.70706
sp|Q8BM55|TM214_MOUSE	Tmem214	1.69076
sp|P49615|CDK5_MOUSE;sp|P11440|CDK1_MOUSE;sp|Q80YP0|CDK3_MOUSE;sp|P30285|CDK4_MOUSE;sp|P97377|CDK2_MOUSE;sp|Q99J95|CDK9_MOUSE;sp|Q3V3A1|CDK15_MOUSE;sp|Q04899|CDK18_MOUSE;sp|O35495|CDK14_MOUSE;sp|Q04735|CDK16_MOUSE;sp|Q8K0D0|CDK17_MOUSE;sp|Q14AX6|CDK12_MOUSE;sp|Q69ZA1|CDK13_MOUSE	Cdk5	1.67862
sp|Q64337|SQSTM_MOUSE	Sqstm1	1.67539
sp|O89053|COR1A_MOUSE	Coro1a	1.65335
sp|Q8BTM8|FLNA_MOUSE	Flna	1.60996
sp|Q8BYC6|TAOK3_MOUSE;sp|Q5F2E8|TAOK1_MOUSE	Taok3	1.57668
sp|Q8BFP9|PDK1_MOUSE	Pdk1	1.5674
sp|P16045|LEG1_MOUSE	Lgals1	1.56387
sp|Q8R180|ERO1A_MOUSE	Ero1a	1.54668
sp|Q9JIX8|ACINU_MOUSE	Acin1	1.50732
sp|O35295|PURB_MOUSE	Purb	1.49651
sp|P31725|S10A9_MOUSE	S100a9	1.48967
sp|P68510|1433F_MOUSE	Ywhah	1.48827
sp|Q9WTX2|PRKRA_MOUSE	Prkra	1.48401
sp|P04627|ARAF_MOUSE;sp|Q99N57|RAF1_MOUSE;sp|P28028|BRAF_MOUSE	Araf	1.47448
sp|Q64669|NQO1_MOUSE	Nqo1	1.4693
sp|P21981|TGM2_MOUSE;sp|Q9D7I9|TGM5_MOUSE	Tgm2	1.45239
sp|Q9Z0K8|VNN1_MOUSE	Vnn1	1.44786
sp|B2RY56|RBM25_MOUSE	Rbm25	1.44756
sp|O35864|CSN5_MOUSE	Cops5	1.44663
sp|Q61586|GPAT1_MOUSE	Gpam	1.44296
sp|Q9EQU5|SET_MOUSE	Set	1.4261
sp|Q9Z2G9|HTAI2_MOUSE	Htatip2	1.42213
sp|Q9CQ92|FIS1_MOUSE	Fis1	1.40473
sp|Q80WJ7|LYRIC_MOUSE	Mtdh	1.3978
sp|P61079|UB2D3_MOUSE;sp|P62838|UB2D2_MOUSE;sp|P61080|UB2D1_MOUSE;sp|Q6ZWY6|U2D2B_MOUSE	Ube2d3	1.38859
sp|Q8JZR0|ACSL5_MOUSE	Acsl5	1.38216
sp|P13020|GELS_MOUSE;CON__Q3SX14	Gsn	1.37435
sp|O08600|NUCG_MOUSE	Endog	1.37193
sp|Q9CQU0|TXD12_MOUSE	Txndc12	1.37129
sp|Q8BUE4|AIFM2_MOUSE	Aifm2	1.33557
sp|O89110|CASP8_MOUSE	Casp8	1.33055
sp|Q8CCJ3|UFL1_MOUSE	Ufl1	1.32951
sp|P48036|ANXA5_MOUSE	Anxa5	1.32587
sp|P42227|STAT3_MOUSE	Stat3	1.30847
sp|P32020|NLTP_MOUSE	Scp2	1.30774
sp|P45376|ALDR_MOUSE	Akr1b1	1.30225
sp|Q8BVY0|RL1D1_MOUSE	Rsl1d1	1.29098
sp|Q9QYA2|TOM40_MOUSE	Tomm40	1.28773
sp|P42669|PURA_MOUSE	Pura	1.28684
sp|Q3V3R4|ITA1_MOUSE	Itga1	1.28323
sp|P61804|DAD1_MOUSE	Dad1	1.27826
sp|Q8R0X7|SGPL1_MOUSE	Sgpl1	1.27607
sp|Q60598|SRC8_MOUSE	Cttn	1.27302
sp|P48678|LMNA_MOUSE	Lmna	1.27204
sp|Q61335|BAP31_MOUSE	Bcap31	1.26055
sp|P32883|RASK_MOUSE	Kras	1.25817
sp|Q99LX0|PARK7_MOUSE	Park7	1.24895
sp|P08752|GNAI2_MOUSE;sp|B2RSH2|GNAI1_MOUSE;sp|P18872|GNAO_MOUSE;sp|P20612|GNAT1_MOUSE;sp|Q3V3I2|GNAT3_MOUSE;sp|P50149|GNAT2_MOUSE	Gnai2	1.24408
sp|P63158|HMGB1_MOUSE	Hmgb1	1.24202
sp|P07724|ALBU_MOUSE	Alb	1.24092
sp|P06745|G6PI_MOUSE;CON__Q3ZBD7	Gpi	1.24085
sp|Q9WTX6|CUL1_MOUSE	Cul1	1.23998
sp|Q8K2C6|SIR5_MOUSE	Sirt5	1.23845
sp|Q99JW4|LIMS1_MOUSE;sp|Q91XD2|LIMS2_MOUSE	Lims1	1.23539
sp|Q91YW3|DNJC3_MOUSE	Dnajc3	1.23468
sp|P09103|PDIA1_MOUSE	P4hb	1.23258
sp|P57780|ACTN4_MOUSE	Actn4	1.23243
sp|P62082|RS7_MOUSE	Rps7	1.22393
sp|O55042|SYUA_MOUSE	Snca	1.2203
sp|P61255|RL26_MOUSE	Rpl26	1.21921
sp|O35465|FKBP8_MOUSE	Fkbp8	1.21645
sp|Q9CR00|PSMD9_MOUSE	Psmd9	1.21347
sp|Q8VIJ6|SFPQ_MOUSE	Sfpq	1.20513
sp|Q91VC9|GHITM_MOUSE	Ghitm	1.20431
sp|P08226|APOE_MOUSE	Apoe	1.20008
sp|P12815|PDCD6_MOUSE	Pdcd6	1.19928
sp|O55242|SGMR1_MOUSE	Sigmar1	1.1957
sp|Q6ZWV3|RL10_MOUSE;sp|P86048|RL10L_MOUSE	Rpl10	1.1934
sp|Q8K0E8|FIBB_MOUSE;CON__P02676	Fgb	1.18937
sp|Q9JI75|NQO2_MOUSE	Nqo2	1.18761
sp|Q9CXW4|RL11_MOUSE	Rpl11	1.18417
sp|P97494|GSH1_MOUSE	Gclc	1.18191
sp|P60766|CDC42_MOUSE	Cdc42	1.18068
sp|Q3TWW8|SRSF6_MOUSE;sp|Q8VE97|SRSF4_MOUSE	Srsf6	1.17547
sp|O35943|FRDA_MOUSE	Fxn	1.17127
sp|P61750|ARF4_MOUSE	Arf4	1.16708
sp|Q9D6U8|F162A_MOUSE	Fam162a	1.16689
sp|Q6ZWY3|RS27L_MOUSE	Rps27l	1.1665
sp|P62874|GBB1_MOUSE	Gnb1	1.16609
sp|Q791V5|MTCH2_MOUSE	Mtch2	1.16313
sp|P20108|PRDX3_MOUSE	Prdx3	1.16282
sp|P34884|MIF_MOUSE	Mif	1.15825
sp|Q8CHW4|EI2BE_MOUSE	Eif2b5	1.15468
sp|Q8K1M6|DNM1L_MOUSE	Dnm1l	1.15372
sp|P58389|PTPA_MOUSE	Ptpa	1.15353
sp|P97351|RS3A_MOUSE	Rps3a	1.15114
sp|Q9CZX9|EMC4_MOUSE	Emc4	1.15095
sp|P14824|ANXA6_MOUSE	Anxa6	1.14709
sp|Q6ZWX6|IF2A_MOUSE	Eif2s1	1.14285
sp|E9PV24|FIBA_MOUSE;CON__P02672	Fga	1.1398
sp|Q06890|CLUS_MOUSE	Clu	1.13732
sp|Q76MZ3|2AAA_MOUSE	Ppp2r1a	1.1373
sp|P11276|FINC_MOUSE	Fn1	1.13597
sp|Q9ESB3|HRG_MOUSE	Hrg	1.13126
sp|P63330|PP2AA_MOUSE;sp|P62715|PP2AB_MOUSE	Ppp2ca	1.13062
sp|Q9WV85|NDK3_MOUSE	Nme3	1.1305
sp|Q9ERS2|NDUAD_MOUSE	Ndufa13	1.1304
sp|P16858|G3P_MOUSE;sp|Q64467|G3PT_MOUSE	Gapdh	1.13024
sp|P24270|CATA_MOUSE	Cat	1.1296
sp|P62274|RS29_MOUSE	Rps29	1.12808
sp|O55222|ILK_MOUSE	Ilk	1.12774
sp|Q66GT5|PTPM1_MOUSE	Ptpmt1	1.12747
sp|Q63844|MK03_MOUSE;sp|Q6P5G0|MK04_MOUSE	Mapk3	1.12636
sp|P56380|AP4A_MOUSE	Nudt2	1.12476
sp|Q61656|DDX5_MOUSE	Ddx5	1.12288
sp|P20029|BIP_MOUSE	Hspa5	1.12174
sp|P08228|SODC_MOUSE	Sod1	1.11926
sp|Q8VCM7|FIBG_MOUSE	Fgg	1.1188
sp|Q61171|PRDX2_MOUSE	Prdx2	1.11879
sp|Q99K48|NONO_MOUSE	Nono	1.11754
sp|P09405|NUCL_MOUSE	Ncl	1.11528
sp|Q60930|VDAC2_MOUSE	Vdac2	1.11315
sp|O89017|LGMN_MOUSE	Lgmn	1.11216
sp|Q01853|TERA_MOUSE	Vcp	1.11214
sp|Q9EQH3|VPS35_MOUSE	Vps35	1.10982
sp|Q3UJU9|RMD3_MOUSE	Rmdn3	1.10746
sp|P09055|ITB1_MOUSE	Itgb1	1.10502
sp|P59017|B2L13_MOUSE	Bcl2l13	1.10474
sp|Q3U1J4|DDB1_MOUSE	Ddb1	1.10403
sp|O35381|AN32A_MOUSE;sp|Q64G17|AN32C_MOUSE	Anp32a	1.10227
sp|P12710|FABPL_MOUSE	Fabp1	1.10177
sp|P62960|YBOX1_MOUSE;sp|Q9Z2C8|YBOX2_MOUSE;sp|Q9JKB3|YBOX3_MOUSE	Ybx1	1.09557
sp|P51881|ADT2_MOUSE;sp|P48962|ADT1_MOUSE;sp|Q3V132|ADT4_MOUSE	Slc25a5	1.09298
sp|Q60932|VDAC1_MOUSE	Vdac1	1.09211
sp|P62908|RS3_MOUSE	Rps3	1.08874
sp|Q8R010|AIMP2_MOUSE	Aimp2	1.08758
sp|Q8BG51|MIRO1_MOUSE	Rhot1	1.08565
sp|Q02248|CTNB1_MOUSE	Ctnnb1	1.08396
sp|P68040|RACK1_MOUSE	Rack1	1.08223
sp|Q9QYB1|CLIC4_MOUSE	Clic4	1.07881
sp|P26231|CTNA1_MOUSE;sp|Q61301|CTNA2_MOUSE;sp|Q65CL1|CTNA3_MOUSE	Ctnna1	1.07634
sp|Q64685|SIAT1_MOUSE	St6gal1	1.0743
sp|P61979|HNRPK_MOUSE	Hnrnpk	1.07185
sp|P67778|PHB_MOUSE	Phb	1.06964
sp|Q91VD9|NDUS1_MOUSE	Ndufs1	1.06931
sp|Q61316|HSP74_MOUSE	Hspa4	1.06807
sp|Q9DCT2|NDUS3_MOUSE	Ndufs3	1.06784
sp|Q9CR16|PPID_MOUSE	Ppid	1.06771
sp|P11983|TCPA_MOUSE	Tcp1	1.06385
sp|Q9JLV1|BAG3_MOUSE	Bag3	1.06276
sp|P11499|HS90B_MOUSE	Hsp90ab1	1.05917
sp|Q8BML9|SYQ_MOUSE	Qars	1.05913
sp|Q925I1|ATAD3_MOUSE	Atad3	1.05847
sp|P63017|HSP7C_MOUSE;sp|P17156|HSP72_MOUSE	Hspa8	1.0569
sp|Q9WU78|PDC6I_MOUSE	Pdcd6ip	1.05578
sp|Q8VDG7|PAFA2_MOUSE	Pafah2	1.055
sp|P47738|ALDH2_MOUSE	Aldh2	1.05482
sp|P62754|RS6_MOUSE	Rps6	1.05417
sp|Q91WT9|CBS_MOUSE	Cbs	1.05068
sp|Q02013|AQP1_MOUSE	Aqp1	1.04447
sp|Q9CPT4|MYDGF_MOUSE	Mydgf	1.04262
sp|O35129|PHB2_MOUSE	Phb2	1.04177
sp|Q921F2|TADBP_MOUSE	Tardbp	1.04078
sp|Q9CY58|PAIRB_MOUSE	Serbp1	1.0361
sp|P62331|ARF6_MOUSE	Arf6	1.03435
sp|P15532|NDKA_MOUSE	Nme1	1.03323
sp|Q60817|NACA_MOUSE;sp|P70670|NACAM_MOUSE	Naca	1.03255
sp|P08113|ENPL_MOUSE	Hsp90b1	1.03195
sp|P27773|PDIA3_MOUSE	Pdia3	1.03164
sp|P50580|PA2G4_MOUSE	Pa2g4	1.02132
sp|P24549|AL1A1_MOUSE	Aldh1a1	1.01716
sp|P63037|DNJA1_MOUSE	Dnaja1	1.01172
sp|Q9CRB8|MTFP1_MOUSE	Mtfp1	1.01089
sp|Q9CPQ3|TOM22_MOUSE	Tomm22	1.00938
sp|P70349|HINT1_MOUSE	Hint1	1.00751
sp|Q8K023|AKC1H_MOUSE	Akr1c18	1.00688
sp|P63085|MK01_MOUSE	Mapk1	1.00661
sp|Q61249|IGBP1_MOUSE;sp|Q9QZ29|IGB1B_MOUSE	Igbp1	1.00321
sp|O09172|GSH0_MOUSE	Gclm	1.00152
sp|Q9JMH9|MY18A_MOUSE	Myo18a	0.999292
sp|Q9JKR6|HYOU1_MOUSE	Hyou1	0.998706
sp|Q8BWT1|THIM_MOUSE	Acaa2	0.998644
sp|Q01339|APOH_MOUSE	Apoh	0.997047
sp|P63038|CH60_MOUSE	Hspd1	0.994332
sp|P51125|ICAL_MOUSE	Cast	0.993578
sp|Q01768|NDKB_MOUSE	Nme2	0.992065
sp|P37040|NCPR_MOUSE	Por	0.991383
sp|Q9JK42|PDK2_MOUSE	Pdk2	0.9899
sp|Q8VBW6|ULA1_MOUSE	Nae1	0.988847
sp|Q8VCH6|DHC24_MOUSE	Dhcr24	0.988782
sp|Q9JLN9|MTOR_MOUSE	Mtor	0.988142
sp|P61087|UBE2K_MOUSE	Ube2k	0.984603
sp|P99029|PRDX5_MOUSE	Prdx5	0.982959
sp|Q60737|CSK21_MOUSE	Csnk2a1	0.981722
sp|Q80X95|RRAGA_MOUSE;sp|Q6NTA4|RRAGB_MOUSE	Rraga	0.981473
sp|P62137|PP1A_MOUSE;sp|P63087|PP1G_MOUSE	Ppp1ca	0.980449
sp|P97819|PLPL9_MOUSE	Pla2g6	0.96268
sp|Q61937|NPM_MOUSE	Npm1	0.957446
sp|Q9D0S9|HINT2_MOUSE	Hint2	0.955786
sp|P70441|NHRF1_MOUSE	Slc9a3r1	0.953743
sp|Q9JIY5|HTRA2_MOUSE	Htra2	0.953076
sp|Q9D880|TIM50_MOUSE	Timm50	0.952999
sp|Q9D906|ATG7_MOUSE	Atg7	0.951007
sp|P63242|IF5A1_MOUSE;sp|Q8BGY2|IF5A2_MOUSE	Eif5a	0.950168
sp|Q9WUU7|CATZ_MOUSE	Ctsz	0.949762
sp|P09671|SODM_MOUSE	Sod2	0.94818
sp|Q9Z0X1|AIFM1_MOUSE	Aifm1	0.942009
sp|P31230|AIMP1_MOUSE	Aimp1	0.937944
sp|Q8K183|PDXK_MOUSE	Pdxk	0.936908
sp|P19157|GSTP1_MOUSE;sp|P46425|GSTP2_MOUSE	Gstp1	0.935036
sp|P63028|TCTP_MOUSE	Tpt1	0.933517
sp|Q4PZA2|ECE1_MOUSE	Ece1	0.933358
sp|P57759|ERP29_MOUSE	Erp29	0.930308
sp|O88531|PPT1_MOUSE	Ppt1	0.926387
sp|P58281|OPA1_MOUSE	Opa1	0.923904
sp|Q9CPU0|LGUL_MOUSE	Glo1	0.917577
sp|P61961|UFM1_MOUSE	Ufm1	0.912831
sp|Q8R2Y8|PTH2_MOUSE	Ptrh2	0.912174
sp|Q9CQN1|TRAP1_MOUSE	Trap1	0.911979
sp|O35658|C1QBP_MOUSE	C1qbp	0.910944
sp|Q8K019|BCLF1_MOUSE	Bclaf1	0.909514
sp|Q8R317|UBQL1_MOUSE;sp|Q99NB8|UBQL4_MOUSE	Ubqln1	0.900126
sp|Q99KR7|PPIF_MOUSE	Ppif	0.899471
sp|Q9DC51|GNAI3_MOUSE	Gnai3	0.897782
sp|Q8WUR0|CS012_MOUSE	MGI:1919494	0.893955
sp|Q6P9R2|OXSR1_MOUSE	Oxsr1	0.892282
sp|P62897|CYC_MOUSE;CON__P62894	Cycs	0.8869
sp|Q8BGQ7|SYAC_MOUSE	Aars	0.877369
sp|Q91ZX7|LRP1_MOUSE	Lrp1	0.873823
sp|P56213|ALR_MOUSE	Gfer	0.869747
sp|P60122|RUVB1_MOUSE	Ruvbl1	0.860676
sp|P23492|PNPH_MOUSE	Pnp	0.860667
sp|Q00519|XDH_MOUSE	Xdh	0.854547
sp|P31938|MP2K1_MOUSE	Map2k1	0.847243
sp|Q61699|HS105_MOUSE	Hsph1	0.845448
sp|P49935|CATH_MOUSE	Ctsh	0.827366
sp|Q9JKW0|AR6P1_MOUSE	Arl6ip1	0.825069
sp|P39061|COIA1_MOUSE	Col18a1	0.824037
sp|Q9WVQ5|MTNB_MOUSE	Apip	0.821944
sp|P56812|PDCD5_MOUSE	Pdcd5	0.821532
sp|Q9ER88|RT29_MOUSE	Dap3	0.820379
sp|P31809|CEAM1_MOUSE;sp|Q925P2|CEAM2_MOUSE	Ceacam1	0.813965
sp|Q8CGY8|OGT1_MOUSE	Ogt	0.79203
sp|Q64374|RGN_MOUSE	Rgn	0.778624
sp|P97821|CATC_MOUSE	Ctsc	0.777431
sp|Q8VCN5|CGL_MOUSE	Cth	0.773562
sp|Q8VCC1|PGDH_MOUSE	Hpgd	0.753599
sp|P11352|GPX1_MOUSE	Gpx1	0.751642
sp|Q571F8|GLSL_MOUSE	Gls2	0.702069
sp|Q9JIA7|SPHK2_MOUSE	Sphk2	0.697444
sp|Q3UEB3|PUF60_MOUSE	Puf60	0.662196
sp|P11862|GAS2_MOUSE	Gas2	0.645405
sp|Q7TPV4|MBB1A_MOUSE	Mybbp1a	0.630683
